# Supplementary material for: WINNER: A network biology tool for biomolecular characterization and prioritization
Source: Front Big Data. 2022 Nov 4;5:1016606. doi: 10.3389/fdata.2022.1016606 (PMC9672476; doi:10.3389/fdata.2022.1016606)
Supplement: Supplementary Table 3 — WINNER ranking for genes in triple negative breast cancer (TNBC) dataset. The table includes gene symbol, the indication of whether a gene is a seeded (S) or expanded (E) gene, WINNER score, and p-value. [file Data_Sheet_3.CSV]

geneSymbol	seedOrExpand	WINNERscore	RankingPvalue
TOP2A	S	92.54474082	0
CDK1	S	89.41902851	0
PLK1	S	85.93812967	0
UBE2C	S	84.24652789	0
RRM2	S	80.70302847	0
NCAPG	S	80.4756862	0
CCNB1	S	79.91013131	0
CCNA2	S	79.89709548	0
TTK	S	79.89501614	0
KIF11	S	79.37021986	0
TPX2	S	78.8752884	0
MAD2L1	S	78.6176363	0
CDC20	S	77.21982851	0
KIF2C	S	76.17495032	0
NDC80	S	76.1256603	0
KIF20A	S	76.08701484	0
MCM2	S	75.9735413	0
AURKB	S	75.5380387	0
BUB1	S	75.35907663	0
CCNB2	S	74.98538628	0
PBK	S	74.62307781	0
PRC1	S	74.30753036	0
NUSAP1	S	74.16307842	0
MELK	S	74.06699977	0
RFC4	S	72.99262396	0
CDCA8	S	72.96001847	0
BUB1B	S	72.94433332	0
DLGAP5	S	72.67321932	0
AURKA	S	72.36546875	0
MCM4	S	71.03655587	0
CDC45	S	70.60320593	0
KIF23	S	70.36197944	0
PTTG1	S	69.35671486	0
FOXM1	S	68.74192164	0
ASPM	S	68.33905212	0
KIF4A	S	68.21973673	0
CDC6	S	67.98513283	0
NUF2	S	67.21065891	0
CENPF	S	66.61326704	0
BIRC5	S	66.5852117	0
CHEK1	S	66.51114949	0
SPAG5	S	65.93329557	0
CENPA	S	65.61062926	0
CEP55	S	64.28633228	0
KIAA0101	S	63.14256068	0
HMMR	S	61.50277554	0
HJURP	S	65.45543936	0.0001
NEK2	S	63.68992395	0.0001
CDCA3	S	47.73644832	0.0002
ZWINT	S	66.41362028	0.001
CDKN3	S	63.98899009	0.0015
DTL	S	63.77392456	0.0021
ANLN	S	49.67636659	0.0023
RACGAP1	S	65.72432535	0.0033
CKS2	S	54.24809163	0.0034
GINS2	S	61.21807727	0.0047
EXO1	S	65.56197705	0.0052
CDCA5	S	58.94424246	0.0058
FANCI	S	58.07982365	0.009
NUP210	S	7.443901312	0.0113
ECT2	S	49.21459509	0.0151
TYMS	S	72.53517694	0.0197
MKI67	S	72.00133094	0.0198
CENPM	S	45.79095868	0.0245
NCAPH	S	64.69082238	0.0328
TROAP	S	44.71904707	0.0484
CENPN	S	53.16819643	0.0531
RAD51AP1	S	60.01455433	0.0574
PRKAR2B	S	6.486083115	0.0638
TRIP13	S	64.16243162	0.0649
AKR1C1	S	0.731348045	0.107
AOX1	S	5.786182005	0.1097
INMT	S	1.328092726	0.1181
ADH1C	S	4.637160117	0.132
IFI6	S	2.422326804	0.1321
CDT1	S	60.29604925	0.1353
ASF1B	S	52.80318084	0.1486
MAOA	S	6.609369915	0.2242
NOSTRIN	S	0.670278164	0.2383
ADH1B	S	5.507635874	0.2461
PPP1R12B	S	1.740526419	0.247
ARHGAP11A	S	41.16632909	0.2715
HIST3H2A	S	4.947591246	0.2752
SMC4	S	66.1096379	0.2908
CENPL	S	7.542950786	0.2961
AK5	S	1.150482592	0.3158
TENC1	S	0.625111063	0.3204
HOMER3	S	0.626343585	0.3286
CBX2	S	5.890631539	0.3501
OASL	S	3.248117292	0.3577
HBA1	S	1.658805401	0.3593
HBA2	S	1.658027949	0.3666
MOCS1	S	1.637752699	0.3832
BHMT2	S	1.612306578	0.4154
TAT	S	2.636565718	0.4479
ALDH2	S	4.682416036	0.4842
SQLE	S	1.018608774	0.5261
LIFR	S	2.040604666	0.5299
GSTM5	S	2.042181112	0.5324
PLSCR4	S	0.504149448	0.5333
GPX3	S	1.506019814	0.5617
EGR3	S	3.543272808	0.5722
AKAP12	S	2.004839888	0.5797
IL4I1	S	5.059970796	0.5846
KRT16	S	0.46544095	0.6021
PDGFD	S	2.487914842	0.6032
TP63	S	5.540675908	0.6059
RAD51	S	68.73534732	0.6112
ADH1A	S	5.543872236	0.6127
MYCT1	S	0.437603304	0.6516
FXYD1	S	0.944806282	0.6592
FAM64A	S	42.78602556	0.6652
FEN1	S	59.71838787	0.6717
IL6ST	S	2.42381847	0.6779
SEPP1	S	0.937212241	0.6807
SVEP1	S	0.424042655	0.6811
LMOD1	S	1.921494282	0.6835
IGFBP6	S	0.931976211	0.6842
LRRC15	S	0.407397854	0.6984
VGLL1	S	0.403096418	0.701
HIST1H2BK	S	17.57477688	0.7126
TLCD1	S	0.39758291	0.7215
PAFAH1B3	S	0.398851604	0.725
KIFC1	S	50.71973174	0.7275
PRAME	S	1.875958283	0.7371
DBNDD1	S	0.386032591	0.7393
CAPS	S	0.387389692	0.7434
AKR1C2	S	1.355502697	0.7525
HIST1H4H	S	14.40423663	0.7559
IDO1	S	4.3254336	0.7575
ALDH1A1	S	5.808093856	0.7644
CENPW	S	32.66339248	0.7679
SECTM1	S	0.370450388	0.7748
IL20RA	S	0.859743735	0.7789
CENPO	S	10.79289872	0.779
HMGA1	S	3.299227209	0.7816
STBD1	S	0.832919414	0.8082
GTSE1	S	45.16726759	0.8131
GYG2	S	0.826157927	0.8145
HN1	S	0.82788668	0.8151
ITGA7	S	4.727393262	0.8179
KPNA2	S	50.21259793	0.8188
CHAD	S	0.816476653	0.8252
PEAR1	S	0.811364996	0.8317
CALML5	S	1.761033127	0.8331
GINS4	S	14.1472474	0.8402
PDE2A	S	2.70092356	0.8534
SPC25	S	41.92178862	0.8546
CNN1	S	2.213244092	0.8548
RAPGEF3	S	2.679534796	0.8619
CDCA2	S	44.38975504	0.8639
MMD	S	0.323663082	0.8663
S100P	S	0.321677656	0.8671
CES1	S	1.701710023	0.8734
CDO1	S	0.317101094	0.874
EN1	S	0.314655662	0.8783
TACC3	S	42.21981555	0.8785
KRT81	S	0.310972294	0.8885
PODXL2	S	0.309621012	0.889
ZFP36	S	3.111858508	0.8897
SDPR	S	1.22422125	0.8933
PSPH	S	2.150084273	0.8941
RDH10	S	3.576692085	0.8942
EGR1	S	11.95566156	0.8945
G0S2	S	2.14054702	0.8947
CA4	S	0.307993038	0.8976
UBE2S	S	20.89867876	0.8987
HBB	S	3.104475319	0.8994
CCDC69	S	0.305498236	0.9013
GFRA1	S	2.60081193	0.9103
MEOX1	S	0.300592259	0.911
HSPB6	S	0.723558651	0.9118
EGR2	S	5.482770552	0.9128
ADCY5	S	5.468405196	0.9129
CXCL11	S	4.485123925	0.9143
MMRN2	S	0.298951347	0.9162
ADRA2A	S	2.104260205	0.917
LGALS12	S	0.297530255	0.9179
E2F1	S	30.79434336	0.9193
IGSF9	S	0.714415935	0.92
RAD54L	S	58.60759149	0.9202
PSAT1	S	2.570708669	0.9203
SLC19A3	S	0.719146296	0.9204
CLDN11	S	0.71103362	0.9214
OXTR	S	1.173230667	0.922
ABLIM3	S	0.295439196	0.9252
HMGCS2	S	2.555674645	0.9259
PLIN1	S	10.771843	0.9304
CPB1	S	0.292403024	0.9313
PAQR4	S	0.705900489	0.9314
RASD2	S	1.146438948	0.9356
PI16	S	0.690395339	0.9356
LHFP	S	0.290504853	0.9385
RDH5	S	3.45110937	0.9394
SAA2	S	1.119274994	0.9447
FOSB	S	6.296345681	0.9462
LAD1	S	0.674947775	0.9471
PLA2G16	S	0.669131616	0.9476
HRASLS5	S	0.678173042	0.9484
ECM2	S	1.110479942	0.95
FHL1	S	1.564129127	0.9509
PYCR1	S	1.108709385	0.9524
JAM2	S	0.285032569	0.9531
FANCA	S	13.06037468	0.9561
EHD2	S	1.976771862	0.9572
PER1	S	1.089053227	0.9575
SLAMF8	S	1.088058034	0.9579
AOC3	S	2.919574602	0.958
GJB2	S	0.656161028	0.9584
PCOLCE2	S	1.082640477	0.9596
GNG11	S	2.439663317	0.9605
UBE2T	S	49.39851779	0.9606
CDC25B	S	18.90981006	0.9622
SERPINE2	S	2.897291397	0.9625
CITED1	S	1.075082835	0.9653
AHNAK	S	1.509461572	0.9656
ITPR1	S	4.286222569	0.966
DUSP1	S	4.744482856	0.9671
ABCA9	S	0.634587363	0.9678
MMRN1	S	0.635113119	0.9693
NTN4	S	1.950998441	0.9698
CD300LG	S	0.630253865	0.9707
LAGE3	S	0.630948015	0.9731
SLC16A3	S	1.044393834	0.9737
FAM111B	S	0.621403493	0.9737
MND1	S	44.06481766	0.9762
TNXB	S	1.906710029	0.9768
S100A14	S	1.022184039	0.9777
ATAD2	S	36.54613358	0.978
SORBS1	S	1.900858357	0.9783
PTPRB	S	1.016265995	0.979
HLF	S	0.618978188	0.979
ANK2	S	2.807293834	0.9791
MFAP2	S	2.785570329	0.9796
PITX1	S	1.892765727	0.98
KRT6B	S	1.006428995	0.9802
APOBEC3B	S	1.025176392	0.9805
HAPLN3	S	0.607179212	0.9806
PLAUR	S	6.970159513	0.9818
NPR1	S	2.772637356	0.982
LTB	S	0.273727004	0.9822
ADRB2	S	5.553570488	0.9824
ISG15	S	6.465073416	0.9841
HMGB3	S	1.012546814	0.9841
SCN4B	S	1.426553269	0.9847
FAM83D	S	35.2999423	0.9852
CHL1	S	2.741052539	0.9856
LYVE1	S	4.593693135	0.9858
OMD	S	1.402998936	0.9869
TIMP4	S	1.816436294	0.9877
THSD4	S	2.243159425	0.9896
TYMP	S	3.119108471	0.99
TMTC1	S	0.972011691	0.9902
CHI3L1	S	3.096772618	0.9906
PLIN4	S	2.675695995	0.9912
RNASEH2A	S	30.52676416	0.9928
EBF1	S	2.200538473	0.9939
LAMA3	S	3.987857684	0.9941
GPIHBP1	S	2.161783414	0.9944
ABCC9	S	1.74647246	0.9945
ZBTB16	S	3.952282751	0.9947
SLC6A9	S	0.932126346	0.9947
GPC3	S	4.388406804	0.9948
MFAP5	S	2.188227947	0.9949
CIDEA	S	5.312980119	0.9953
FIGF	S	4.388379044	0.9954
CTHRC1	S	0.926409263	0.9954
SDC1	S	12.71247281	0.9959
RNASE4	S	0.269471039	0.996
AQP7	S	1.685914411	0.9961
TCF19	S	22.92001073	0.9962
RBP4	S	3.893049103	0.9962
CSRNP1	S	0.56881361	0.9964
ALDH1L1	S	0.561092123	0.9964
ABCA8	S	0.903137087	0.9966
ATP1A2	S	2.122754686	0.9968
UBD	S	3.369023894	0.9969
SYNPO2	S	2.122924716	0.9969
LSR	S	1.68804142	0.9973
FAM26F	S	0.559826428	0.9974
CHRDL1	S	0.563328158	0.9975
FOS	S	19.35839969	0.9977
FZD4	S	1.669064817	0.9977
GGH	S	3.410905621	0.9978
MMP1	S	10.18634129	0.9981
LDB2	S	1.258154839	0.9981
SAA1	S	4.663683344	0.9982
RECQL4	S	27.8997053	0.9984
GHR	S	2.903415374	0.9986
DSCC1	S	37.10187422	0.9988
PPARG	S	23.63767005	0.9988
COL17A1	S	1.625419483	0.9989
TMEM37	S	1.236176249	0.9989
CDCA7	S	33.54738277	0.9991
THRB	S	2.832206344	0.9991
STC2	S	1.225132958	0.9991
CIDEC	S	5.834484715	0.9992
CFD	S	4.604964355	0.9992
GPSM2	S	1.575726429	0.9992
CAV1	S	12.75425024	0.9993
SLC7A5	S	1.591586463	0.9993
ANP32E	S	1.539884049	0.9993
QPCT	S	0.547292288	0.9993
DCN	S	10.88220722	0.9994
GAL	S	1.598563331	0.9994
CDC7	S	32.0254615	0.9995
CXCL9	S	6.233850193	0.9995
LEPR	S	4.564725513	0.9995
AGTR1	S	4.082813753	0.9995
LAMA2	S	3.639163548	0.9995
PKMYT1	S	41.06416476	0.9996
COL9A3	S	3.579656342	0.9996
DPT	S	3.181081496	0.9996
UHRF1	S	52.34905342	0.9997
FGF10	S	3.491176956	0.9997
SLIT3	S	2.217681031	0.9997
CRABP1	S	1.92794774	0.9997
CLEC7A	S	1.919511632	0.9997
ANKRD29	S	0.247684585	0.9997
NFE2L3	S	0.2401	0.9997
TK1	S	47.80728382	0.9998
CCNE1	S	27.85292156	0.9998
DONSON	S	16.3636708	0.9998
CD36	S	5.28840433	0.9998
SEMA5A	S	3.146721749	0.9998
OGN	S	3.137326379	0.9998
EMCN	S	2.754017192	0.9998
COX7A1	S	2.328046811	0.9998
CCL14	S	1.846326667	0.9998
SEMA3G	S	1.212963563	0.9998
KCNIP2	S	0.261388496	0.9998
TMEM132A	S	0.2401	0.9998
TMEM206	S	0.236163373	0.9998
PAMR1	S	0.228319635	0.9998
PGM5	S	0.219961	0.9998
EZH2	S	47.00307067	0.9999
H2AFX	S	36.64642396	0.9999
IGF1	S	20.57319661	0.9999
FABP4	S	12.58219885	0.9999
CXCL10	S	9.319923025	0.9999
MGLL	S	5.194568797	0.9999
CTSG	S	4.416855494	0.9999
COL10A1	S	1.922704341	0.9999
LYZ	S	1.791753525	0.9999
S100A9	S	1.519237171	0.9999
HSPB7	S	0.83065307	0.9999
CLSTN2	S	0.255040284	0.9999
RAI2	S	0.219961	0.9999
MYBL2	S	53.18039411	1
LMNB1	S	34.92511451	1
IL6	S	34.58300038	1
GINS1	S	33.12415453	1
ESR1	S	29.67582999	1
CHAF1B	S	29.25088645	1
FN1	S	27.20417008	1
CDKN2A	S	24.0996759	1
FGF2	S	22.07355814	1
RCC1	S	21.41392336	1
IQGAP3	S	20.62249989	1
STMN1	S	19.68047546	1
LEP	S	17.81066419	1
PRR11	S	16.66713749	1
LMNB2	S	15.99103439	1
CXCL12	S	14.12443186	1
HIST2H2AA3	S	13.56818455	1
SPP1	S	13.56390232	1
LPL	S	13.20790637	1
ADIPOQ	S	13.19556307	1
VWF	S	13.04958145	1
CD34	S	12.70747137	1
TUBA1C	S	11.07359485	1
LIPE	S	10.65857097	1
KLF4	S	8.263750977	1
BGN	S	8.109491236	1
SLC2A1	S	8.098246019	1
PCK1	S	7.940142965	1
POC1A	S	7.719664677	1
NTRK2	S	7.683411052	1
COMP	S	7.002056146	1
MYH11	S	6.963020007	1
TUBB3	S	6.337122399	1
EIF4EBP1	S	6.307514548	1
UCHL1	S	6.302115491	1
FGF1	S	5.958149155	1
ACSL1	S	5.724358884	1
CXCL2	S	5.63241818	1
ADAMTS5	S	5.078980512	1
GPAM	S	5.03082513	1
COL11A1	S	4.945631588	1
MIF	S	4.489868782	1
CLDN5	S	4.302407655	1
MMP11	S	4.248651218	1
PDK4	S	4.211787783	1
MME	S	3.911730958	1
PSRC1	S	3.726817532	1
ACACB	S	3.427255522	1
COL14A1	S	3.40341892	1
SCUBE2	S	3.304706747	1
GPD1	S	3.122495143	1
GSN	S	3.096171823	1
MFAP4	S	3.089549281	1
IL33	S	3.050160209	1
TNS1	S	2.848816768	1
CLEC3B	S	2.756977115	1
TGFBR3	S	2.514789188	1
THRSP	S	2.291885787	1
SPARCL1	S	2.161204455	1
PTGER3	S	1.913712763	1
MATN2	S	1.875032017	1
IL32	S	1.398059145	1
SCARA5	S	1.084735419	1
ADAM33	S	0.807290227	1
ABCA6	S	0.771775904	1
SLC7A2	S	0.539853022	1
MAMDC2	S	0.536405416	1
TMEM158	S	0.50931208	1
SH3D19	S	0.494050353	1
ANGPTL1	S	0.242206422	1
BOP1	S	0	1
PPP1R1A	S	0	1
SLC35F2	S	0	1
UNC13D	S	0	1
SLC13A2	S	0	1
SLC39A4	S	0	1
ANAPC2	E	14.57826584	0.0003
KIF15	E	36.98962273	0.0036
MCM7	E	41.83989971	0.013
MCM5	E	40.18436114	0.0138
ORC5	E	13.45622348	0.0166
CENPE	E	53.46727009	0.038
PALB2	E	10.34025473	0.058
ORC3	E	12.52302744	0.0631
POLE2	E	27.53076009	0.0691
FANCC	E	9.151252226	0.0849
TP53	E	24.13245395	0.0892
ORC2	E	14.4399669	0.1104
EP300	E	23.98140664	0.1203
ESPL1	E	43.54882337	0.1216
CDKN1B	E	24.5038655	0.1216
RFC2	E	18.11516495	0.1234
APITD1	E	18.48971545	0.1625
ORC6	E	14.72387618	0.1702
SMC2	E	20.57984565	0.1721
CCNA1	E	49.37437532	0.1974
CREBBP	E	22.58248056	0.2051
RB1	E	13.9621783	0.2568
FANCM	E	14.39557887	0.2893
CENPU	E	41.72773435	0.3939
MDM2	E	15.71639227	0.406
MCM6	E	37.75480688	0.4938
MLH1	E	13.24894774	0.5957
ATM	E	47.98765806	0.651
CDK2	E	53.54344971	0.6685
CDC25C	E	51.14246832	0.7436
FBXO5	E	32.48680292	0.8079
CKS1B	E	39.53580001	0.8107
MSH2	E	22.14661813	0.857
RMI2	E	10.89383733	0.9062
CHTF18	E	24.31946533	0.9138
PDS5A	E	8.189015386	0.9574
FANCD2	E	28.89468539	0.9621
RRM1	E	19.79835561	0.9712
DBF4	E	23.18250706	0.9753
CCND1	E	35.76567672	0.9866
CDK6	E	20.27216633	0.9906
CDC25A	E	47.81392715	0.9923
ATAD5	E	19.11240768	0.9952
GMNN	E	32.21683646	0.9964
HIST1H4F	E	19.42653944	0.9975
CDK4	E	31.52919823	0.9979
DDB1	E	12.53738519	0.9983
CLSPN	E	35.66222915	1
CHAF1A	E	26.92530678	1
EGFR	E	25.32588013	1
