# Supplementary material for: WINNER: A network biology tool for biomolecular characterization and prioritization
Source: Front Big Data. 2022 Nov 4;5:1016606. doi: 10.3389/fdata.2022.1016606 (PMC9672476; doi:10.3389/fdata.2022.1016606)
Supplement: Supplementary Table 4 — Gene-gene interaction network in triple negative breast cancer (TNBC) dataset. [file Data_Sheet_4.CSV]

#node1	node2	combined_score
ABCA6	ABCC9	0.407
ABCA6	ABCA9	0.415
ABCA6	ABCA8	0.55
ABCA8	ABCC9	0.602
ABCA8	SPARCL1	0.418
ABCA9	ABCC9	0.685
ABCC9	EP300	0.421
ABCC9	FXYD1	0.596
ABCC9	ATP1A2	0.654
ABLIM3	MFAP5	0.489
ABRACL	CDCA7	0.469
ACACB	PDK4	0.465
ACACB	LIPE	0.527
ACACB	FABP4	0.423
ACACB	PPARGC1A	0.508
ACACB	GPAM	0.523
ACACB	THRSP	0.458
ACACB	PPARG	0.483
ACACB	GPD1	0.401
ACACB	LPL	0.438
ACACB	LEP	0.432
ACACB	PCK1	0.455
ACACB	ADIPOQ	0.441
ACACB	ACSL1	0.553
ACKR1	NGFR	0.906
ACKR1	VWF	0.441
ACKR1	ACKR3	0.61
ACKR1	CXCR2	0.553
ACKR1	HBB	0.578
ACKR1	CCL14	0.404
ACKR1	CLDN5	0.407
ACKR1	CXCL2	0.506
ACKR1	CXCL12	0.58
ACKR3	CXCL10	0.422
ACKR3	CXCL9	0.434
ACKR3	FOS	0.444
ACKR3	EGFR	0.72
ACKR3	CXCL11	0.989
ACKR3	CXCL12	0.997
ACSL1	PDK4	0.457
ACSL1	LIPE	0.791
ACSL1	FABP4	0.573
ACSL1	CREBBP	0.903
ACSL1	PPARGC1A	0.467
ACSL1	MGLL	0.878
ACSL1	GPAM	0.612
ACSL1	THRSP	0.432
ACSL1	PPARG	0.583
ACSL1	PLIN1	0.532
ACSL1	MED1	0.905
ACSL1	GPD1	0.453
ACSL1	LPL	0.894
ACSL1	EGR3	0.422
ACSL1	PCK1	0.48
ACSL1	HMGCS2	0.46
ACSL1	ADIPOQ	0.455
ACSL1	CD36	0.504
ADAM33	IL1RL1	0.436
ADAM33	ADRB2	0.416
ADAM33	FN1	0.484
ADAM33	IL33	0.424
ADAMTS5	DCN	0.543
ADAMTS5	MMP11	0.593
ADAMTS5	OSM	0.432
ADAMTS5	TIMP1	0.616
ADAMTS5	COMP	0.533
ADAMTS5	IGFBP5	0.407
ADAMTS5	FGF2	0.419
ADAMTS5	TIMP4	0.426
ADAMTS5	IGF1	0.426
ADAMTS5	FN1	0.46
ADAMTS5	COL11A1	0.49
ADAMTS5	IL6	0.534
ADAMTS5	BGN	0.573
ADAMTS5	COL10A1	0.637
ADAMTS5	MMP1	0.678
ADAMTS5	SEMA5A	0.904
ADAMTS5	THSD4	0.909
ADCY5	RASD2	0.415
ADCY5	GNG11	0.615
ADCY5	PRKAR2B	0.871
ADCY5	ADRA2A	0.822
ADCY5	GNAQ	0.501
ADCY5	ADRB2	0.699
ADCY5	PRKACA	0.8
ADCY5	EBF1	0.421
ADCY5	PDE2A	0.819
ADCY5	CAV1	0.702
ADCY5	MOCS1	0.67
ADCY5	CALML5	0.638
ADCY5	RAPGEF3	0.862
ADCY5	TMTC1	0.586
ADH1A	GSN	0.409
ADH1A	RDH10	0.508
ADH1A	GPD1	0.517
ADH1A	RDH5	0.558
ADH1A	GSTM5	0.706
ADH1A	MAOA	0.727
ADH1A	ADH1C	0.832
ADH1A	ALDH1A1	0.894
ADH1A	ALDH2	0.913
ADH1A	AOX1	0.94
ADH1A	ADH1B	0.964
ADH1B	GSTM5	0.734
ADH1B	ALDH2	0.992
ADH1B	ALDH1A1	0.892
ADH1B	GPD1	0.418
ADH1B	SYNPO2	0.454
ADH1B	S100A14	0.537
ADH1B	AOX1	0.939
ADH1B	ADH1C	0.94
ADH1B	MAOA	0.942
ADH1C	GSTM5	0.728
ADH1C	RDH5	0.486
ADH1C	ALDH2	0.949
ADH1C	ALDH1A1	0.863
ADH1C	MAOA	0.757
ADH1C	AOX1	0.927
ADIPOQ	PDK4	0.439
ADIPOQ	MIF	0.424
ADIPOQ	TIMP1	0.469
ADIPOQ	SERPINE1	0.806
ADIPOQ	LIPE	0.734
ADIPOQ	FABP4	0.869
ADIPOQ	VWF	0.471
ADIPOQ	CREBBP	0.914
ADIPOQ	EP300	0.917
ADIPOQ	FGF2	0.785
ADIPOQ	PPARGC1A	0.973
ADIPOQ	TP53	0.424
ADIPOQ	IGFBP1	0.566
ADIPOQ	PPARG	0.989
ADIPOQ	COX7A1	0.453
ADIPOQ	NOS3	0.687
ADIPOQ	PLIN1	0.827
ADIPOQ	MED1	0.916
ADIPOQ	IGF1	0.756
ADIPOQ	INSR	0.52
ADIPOQ	PLG	0.61
ADIPOQ	LPL	0.784
ADIPOQ	CD34	0.449
ADIPOQ	LEP	0.932
ADIPOQ	PCK1	0.551
ADIPOQ	CIDEA	0.681
ADIPOQ	BGN	0.478
ADIPOQ	LEPR	0.783
ADIPOQ	CFD	0.887
ADIPOQ	CAV1	0.403
ADIPOQ	COL9A3	0.418
ADIPOQ	FN1	0.414
ADIPOQ	RBP4	0.808
ADIPOQ	CIDEC	0.634
ADIPOQ	SPP1	0.526
ADIPOQ	CXCL12	0.431
ADIPOQ	SAA1	0.408
ADIPOQ	IL6	0.872
ADIPOQ	CD36	0.466
ADIPOQ	SERPINE2	0.488
ADIPOQ	ESR1	0.505
ADIPOQ	SLC2A1	0.523
ADIPOQ	AGTR1	0.578
ADIRF	PPARG	0.909
ADIRF	MMRN2	0.457
ADRA2A	GNG11	0.6
ADRA2A	MAOA	0.44
ADRA2A	PEAR1	0.517
ADRA2A	GNAQ	0.767
ADRA2A	UCHL1	0.777
ADRB2	LIPE	0.403
ADRB2	MDM2	0.713
ADRB2	SLC9A3R1	0.999
ADRB2	WNT5A	0.553
ADRB2	PPARGC1A	0.417
ADRB2	PRKAR2B	0.935
ADRB2	EGFR	0.534
ADRB2	GNAQ	0.796
ADRB2	PPARG	0.465
ADRB2	NOS3	0.518
ADRB2	INSR	0.76
ADRB2	PTGER3	0.475
ADRB2	IL6	0.482
ADRB2	LEP	0.555
ADRB2	FZD4	0.558
ADRB2	AGTR1	0.676
ADRB2	RAPGEF3	0.824
ADRB2	CXCL12	0.936
ADRB2	AKAP12	0.989
AGTR1	OSGEP	0.441
AGTR1	SERPINE1	0.911
AGTR1	WNT5A	0.537
AGTR1	EGFR	0.617
AGTR1	GNAQ	0.999
AGTR1	PPARG	0.769
AGTR1	NOS3	0.906
AGTR1	IGF1	0.404
AGTR1	PLG	0.431
AGTR1	LEP	0.451
AGTR1	CAV1	0.971
AGTR1	FN1	0.498
AGTR1	SPP1	0.403
AGTR1	IL6	0.566
AGTR1	MME	0.529
AGTR1	FZD4	0.541
AHNAK	HIST1H4F	0.488
AHNAK	TP53	0.58
AHNAK	EGFR	0.421
AHNAK	PLIN1	0.464
AHNAK	CENPF	0.615
AHNAK	AKAP12	0.503
AHNAK	IL4I1	0.634
AK5	RRM1	0.917
AK5	PDE2A	0.67
AK5	RRM2	0.904
AKAP12	AURKA	0.462
AKAP12	CCND1	0.427
AKAP12	TP53	0.451
AKAP12	EGFR	0.776
AKAP12	PLK1	0.886
AKR1C1	AKR1C2	0.992
AKR1C2	MIF	0.485
AKR1C2	RDH5	0.481
ALDH1A1	CCND1	0.45
ALDH1A1	RDH10	0.885
ALDH1A1	RDH5	0.945
ALDH1A1	KDR	0.447
ALDH1A1	FGF2	0.557
ALDH1A1	TP53	0.517
ALDH1A1	EGFR	0.565
ALDH1A1	FN1	0.412
ALDH1A1	CRABP1	0.479
ALDH1A1	ESR1	0.535
ALDH1A1	CD34	0.555
ALDH1A1	KLF4	0.602
ALDH1A1	AOX1	0.859
ALDH1L1	GGH	0.411
ALDH1L1	CBSL	0.407
ALDH1L1	TYMS	0.422
ALDH2	LHFP	0.442
ALDH2	AOX1	0.443
ALDH2	S100A14	0.499
ALDH2	DPT	0.58
ALDH2	FANCD2	0.615
ALDH2	AOC3	0.956
ALDH2	MAOA	0.961
ANAPC2	CDC6	0.944
ANAPC2	AURKA	0.631
ANAPC2	CDKN1B	0.913
ANAPC2	FBXO5	0.981
ANAPC2	CCNA1	0.682
ANAPC2	CCNB1	0.809
ANAPC2	CCNE1	0.719
ANAPC2	UBE2S	0.978
ANAPC2	CDK2	0.739
ANAPC2	RB1	0.705
ANAPC2	CCNA2	0.716
ANAPC2	SKP2	0.645
ANAPC2	BUB1B	0.966
ANAPC2	CCNB2	0.788
ANAPC2	MAD2L1	0.972
ANAPC2	PLK1	0.714
ANAPC2	CBX2	0.9
ANAPC2	AURKB	0.612
ANAPC2	CDK1	0.726
ANAPC2	IL6	0.9
ANAPC2	NEK2	0.936
ANAPC2	PTTG1	0.996
ANAPC2	UBE2C	0.997
ANAPC2	CDC20	0.999
ANGPTL1	LPL	0.4
ANGPTL1	KDR	0.418
ANK2	CHL1	0.595
ANK2	EHD2	0.461
ANK2	NTRK2	0.419
ANK2	ITPR1	0.982
ANK2	SCN4B	0.916
ANK2	CAV1	0.445
ANK2	ATP1A2	0.582
ANKRD29	LAMA3	0.414
ANLN	TRIP13	0.861
ANLN	CDC6	0.645
ANLN	MCM5	0.737
ANLN	AURKA	0.881
ANLN	MYBL2	0.426
ANLN	RAD51AP1	0.799
ANLN	FBXO5	0.642
ANLN	GMNN	0.457
ANLN	NCAPH	0.686
ANLN	MND1	0.675
ANLN	DLGAP5	0.947
ANLN	FAM64A	0.673
ANLN	NCAPG	0.862
ANLN	CCNB1	0.892
ANLN	KIF23	0.992
ANLN	KIF11	0.97
ANLN	LMNB1	0.515
ANLN	NDC80	0.841
ANLN	MCM4	0.718
ANLN	MCM6	0.451
ANLN	MCM2	0.603
ANLN	CENPE	0.879
ANLN	H2AFX	0.403
ANLN	CDC7	0.404
ANLN	TACC3	0.407
ANLN	MCM7	0.429
ANLN	KPNB1	0.433
ANLN	CKS1B	0.433
ANLN	CDT1	0.448
ANLN	CDC25A	0.451
ANLN	LMNB2	0.459
ANLN	MYH11	0.485
ANLN	GTSE1	0.495
ANLN	STMN1	0.502
ANLN	CDCA3	0.503
ANLN	IQGAP3	0.513
ANLN	ATAD5	0.516
ANLN	PPP1R12B	0.533
ANLN	RRM1	0.55
ANLN	EZH2	0.575
ANLN	CENPN	0.575
ANLN	RFC4	0.599
ANLN	KIFC1	0.599
ANLN	RAD54L	0.62
ANLN	ATAD2	0.626
ANLN	UBE2T	0.627
ANLN	CKS2	0.631
ANLN	FANCI	0.641
ANLN	SMC4	0.691
ANLN	KIAA0101	0.694
ANLN	CHEK1	0.699
ANLN	ARHGAP11A	0.703
ANLN	SMC2	0.704
ANLN	CDCA5	0.704
ANLN	CDCA2	0.705
ANLN	TYMS	0.706
ANLN	KPNA2	0.714
ANLN	CDC45	0.716
ANLN	ZWINT	0.716
ANLN	CDC25C	0.737
ANLN	DTL	0.742
ANLN	FAM83D	0.756
ANLN	CENPU	0.762
ANLN	PTTG1	0.764
ANLN	MKI67	0.768
ANLN	FOXM1	0.776
ANLN	CDKN3	0.816
ANLN	SPAG5	0.817
ANLN	HJURP	0.819
ANLN	EXO1	0.821
ANLN	CENPA	0.829
ANLN	BIRC5	0.846
ANLN	NUF2	0.85
ANLN	KIF15	0.852
ANLN	BUB1B	0.86
ANLN	RRM2	0.865
ANLN	NEK2	0.867
ANLN	TTK	0.868
ANLN	UBE2C	0.868
ANLN	CDC20	0.869
ANLN	PLK1	0.871
ANLN	NUSAP1	0.874
ANLN	MAD2L1	0.878
ANLN	CCNB2	0.881
ANLN	CDCA8	0.883
ANLN	CCNA2	0.886
ANLN	MELK	0.89
ANLN	KIF2C	0.894
ANLN	HMMR	0.903
ANLN	AURKB	0.904
ANLN	PBK	0.91
ANLN	TPX2	0.913
ANLN	PRC1	0.916
ANLN	KIF4A	0.92
ANLN	CENPF	0.924
ANLN	TOP2A	0.93
ANLN	CDK1	0.938
ANLN	ASPM	0.941
ANLN	CEP55	0.942
ANLN	BUB1	0.943
ANLN	KIF20A	0.964
ANLN	ECT2	0.977
ANLN	RACGAP1	0.998
ANP32E	MSH2	0.436
ANP32E	DLGAP5	0.403
ANP32E	FAM64A	0.481
ANP32E	KIF23	0.432
ANP32E	YY1	0.91
ANP32E	CKS1B	0.527
ANP32E	HJURP	0.437
ANP32E	HIST2H2AA3	0.467
AOC3	VWF	0.495
AOC3	CD34	0.518
AOC3	CXCL9	0.401
AOC3	SDC1	0.505
AOC3	IL6	0.613
AOC3	MAOA	0.911
AOX1	TTR	0.496
AOX1	RDH10	0.902
AOX1	RDH5	0.917
AOX1	EGFR	0.608
AOX1	MAOA	0.934
AOX1	HAPLN3	0.41
AOX1	1-Mar	0.527
AOX1	MOCS1	0.88
APITD1	CENPM	0.965
APITD1	FANCE	0.995
APITD1	HIST1H4F	0.515
APITD1	PALB2	0.403
APITD1	NDC80	0.703
APITD1	CENPE	0.7
APITD1	FANCM	0.999
APITD1	NUF2	0.572
APITD1	CENPU	0.976
APITD1	BUB1B	0.557
APITD1	FANCD2	0.838
APITD1	FANCC	0.995
APITD1	PLK1	0.567
APITD1	BUB1	0.562
APITD1	CDCA8	0.443
APITD1	CDK1	0.443
APITD1	RACGAP1	0.462
APITD1	ZWINT	0.483
APITD1	CDC20	0.518
APITD1	AURKB	0.542
APITD1	HIST1H2BK	0.608
APITD1	H2AFX	0.643
APITD1	CENPF	0.657
APITD1	KIF2C	0.678
APITD1	ATAD5	0.694
APITD1	FANCI	0.855
APITD1	HJURP	0.899
APITD1	RMI2	0.931
APITD1	UBE2T	0.959
APITD1	CENPO	0.96
APITD1	CENPL	0.96
APITD1	CENPN	0.974
APITD1	CENPA	0.979
APITD1	CENPW	0.993
APITD1	RMI1	0.999
APITD1	FANCA	0.999
APOBEC3B	CDK4	0.593
APOBEC3B	TP53	0.441
APOBEC3B	COX7A1	0.402
APOBEC3B	MKI67	0.404
APOBEC3B	KPNA2	0.712
AQP7	LIPE	0.443
AQP7	FABP4	0.433
AQP7	SLC9A3R1	0.494
AQP7	PCK1	0.42
AQP7	GPD1	0.435
AQP7	PLIN1	0.944
ARHGAP11A	TRIP13	0.773
ARHGAP11A	CDC6	0.609
ARHGAP11A	AURKA	0.75
ARHGAP11A	RAD51AP1	0.597
ARHGAP11A	FBXO5	0.51
ARHGAP11A	NCAPH	0.624
ARHGAP11A	MND1	0.539
ARHGAP11A	DLGAP5	0.922
ARHGAP11A	NCAPG	0.859
ARHGAP11A	CCNA1	0.601
ARHGAP11A	CCNB1	0.844
ARHGAP11A	TROAP	0.648
ARHGAP11A	ESPL1	0.852
ARHGAP11A	KIF23	0.776
ARHGAP11A	KIF11	0.948
ARHGAP11A	NDC80	0.877
ARHGAP11A	PRR11	0.576
ARHGAP11A	GINS1	0.529
ARHGAP11A	CENPE	0.921
ARHGAP11A	NUF2	0.666
ARHGAP11A	CCNA2	0.933
ARHGAP11A	CDCA5	0.691
ARHGAP11A	GINS4	0.421
ARHGAP11A	CENPU	0.47
ARHGAP11A	SPC25	0.687
ARHGAP11A	SMC2	0.885
ARHGAP11A	BUB1B	0.921
ARHGAP11A	CCNB2	0.836
ARHGAP11A	MAD2L1	0.691
ARHGAP11A	MELK	0.656
ARHGAP11A	KIAA0101	0.827
ARHGAP11A	PLK1	0.699
ARHGAP11A	TPX2	0.658
ARHGAP11A	BIRC5	0.783
ARHGAP11A	BUB1	0.943
ARHGAP11A	FANCI	0.547
ARHGAP11A	CLSPN	0.509
ARHGAP11A	AURKB	0.729
ARHGAP11A	CDC25C	0.585
ARHGAP11A	DSCC1	0.437
ARHGAP11A	SPAG5	0.853
ARHGAP11A	KIF15	0.89
ARHGAP11A	TACC3	0.511
ARHGAP11A	CDCA2	0.598
ARHGAP11A	CDKN3	0.749
ARHGAP11A	CENPA	0.616
ARHGAP11A	FOXM1	0.593
ARHGAP11A	UBE2C	0.823
ARHGAP11A	SMC4	0.555
ARHGAP11A	RRM2	0.875
ARHGAP11A	IQGAP3	0.619
ARHGAP11A	KPNA2	0.409
ARHGAP11A	CKS2	0.435
ARHGAP11A	PTTG1	0.478
ARHGAP11A	GTSE1	0.501
ARHGAP11A	STMN1	0.536
ARHGAP11A	ZWINT	0.537
ARHGAP11A	RAD51	0.54
ARHGAP11A	FAM83D	0.548
ARHGAP11A	CHEK1	0.563
ARHGAP11A	CENPW	0.571
ARHGAP11A	TCF19	0.577
ARHGAP11A	DTL	0.584
ARHGAP11A	CDC45	0.586
ARHGAP11A	HMMR	0.642
ARHGAP11A	EXO1	0.665
ARHGAP11A	KIFC1	0.71
ARHGAP11A	ECT2	0.73
ARHGAP11A	CDC20	0.757
ARHGAP11A	PRC1	0.779
ARHGAP11A	KIF4A	0.782
ARHGAP11A	RACGAP1	0.783
ARHGAP11A	NEK2	0.819
ARHGAP11A	HJURP	0.833
ARHGAP11A	KIF2C	0.843
ARHGAP11A	NUSAP1	0.855
ARHGAP11A	PBK	0.859
ARHGAP11A	CENPF	0.869
ARHGAP11A	CEP55	0.879
ARHGAP11A	CDCA8	0.897
ARHGAP11A	TTK	0.911
ARHGAP11A	MKI67	0.912
ARHGAP11A	KIF20A	0.913
ARHGAP11A	TOP2A	0.915
ARHGAP11A	CDK1	0.917
ARHGAP11A	ASPM	0.938
ASF1B	RFC2	0.412
ASF1B	TRIP13	0.625
ASF1B	CDC6	0.817
ASF1B	CENPM	0.767
ASF1B	MCM5	0.934
ASF1B	POLE2	0.732
ASF1B	AURKA	0.854
ASF1B	MYBL2	0.728
ASF1B	ORC6	0.465
ASF1B	RNASEH2A	0.794
ASF1B	RAD51AP1	0.682
ASF1B	MSH2	0.613
ASF1B	NCAPH	0.789
ASF1B	HIST1H4F	0.971
ASF1B	DLGAP5	0.804
ASF1B	FAM64A	0.441
ASF1B	NCAPG	0.716
ASF1B	GINS2	0.841
ASF1B	CCNB1	0.782
ASF1B	TROAP	0.748
ASF1B	ESPL1	0.85
ASF1B	KIF23	0.518
ASF1B	KIF11	0.779
ASF1B	LMNB1	0.435
ASF1B	NDC80	0.838
ASF1B	MCM4	0.952
ASF1B	PRR11	0.471
ASF1B	PKMYT1	0.711
ASF1B	CHTF18	0.533
ASF1B	GINS1	0.402
ASF1B	NCAPH2	0.402
ASF1B	CKS1B	0.416
ASF1B	SMC4	0.417
ASF1B	CDCA2	0.43
ASF1B	IQGAP3	0.439
ASF1B	ATM	0.44
ASF1B	EZH2	0.441
ASF1B	CKS2	0.454
ASF1B	CLSPN	0.457
ASF1B	CDK2	0.458
ASF1B	ATAD5	0.46
ASF1B	DSCC1	0.462
ASF1B	E2F1	0.475
ASF1B	HIST2H2AA3	0.491
ASF1B	UBE2T	0.498
ASF1B	H2AFX	0.511
ASF1B	KIFC1	0.514
ASF1B	SPC25	0.542
ASF1B	RECQL4	0.545
ASF1B	CDCA7	0.554
ASF1B	CDC25A	0.56
ASF1B	NUF2	0.567
ASF1B	RMI2	0.567
ASF1B	RACGAP1	0.573
ASF1B	CDC25C	0.582
ASF1B	SMC2	0.596
ASF1B	KIF15	0.602
ASF1B	GTSE1	0.613
ASF1B	FANCI	0.613
ASF1B	FAM83D	0.617
ASF1B	CENPU	0.62
ASF1B	TTK	0.631
ASF1B	CHEK1	0.642
ASF1B	RFC4	0.644
ASF1B	CDKN3	0.65
ASF1B	PLK1	0.654
ASF1B	ZWINT	0.657
ASF1B	ATAD2	0.661
ASF1B	EXO1	0.665
ASF1B	MAD2L1	0.665
ASF1B	PRC1	0.668
ASF1B	TACC3	0.668
ASF1B	CENPF	0.672
ASF1B	TYMS	0.679
ASF1B	DTL	0.698
ASF1B	CENPE	0.707
ASF1B	UHRF1	0.708
ASF1B	RRM1	0.71
ASF1B	TK1	0.716
ASF1B	PTTG1	0.741
ASF1B	NEK2	0.746
ASF1B	HMMR	0.753
ASF1B	RAD51	0.759
ASF1B	CENPN	0.76
ASF1B	MKI67	0.76
ASF1B	CEP55	0.764
ASF1B	PBK	0.764
ASF1B	MELK	0.767
ASF1B	FOXM1	0.773
ASF1B	RAD54L	0.776
ASF1B	KIAA0101	0.78
ASF1B	TCF19	0.783
ASF1B	BIRC5	0.788
ASF1B	FEN1	0.788
ASF1B	CENPA	0.809
ASF1B	CDCA5	0.823
ASF1B	ASPM	0.824
ASF1B	CDK1	0.827
ASF1B	HJURP	0.83
ASF1B	CDT1	0.836
ASF1B	NUSAP1	0.838
ASF1B	KIF4A	0.842
ASF1B	TPX2	0.849
ASF1B	BUB1	0.863
ASF1B	UBE2C	0.864
ASF1B	TOP2A	0.877
ASF1B	KIF2C	0.883
ASF1B	BUB1B	0.886
ASF1B	CDCA3	0.893
ASF1B	CCNA2	0.902
ASF1B	AURKB	0.91
ASF1B	SPAG5	0.91
ASF1B	HIST1H4H	0.915
ASF1B	RRM2	0.917
ASF1B	KIF20A	0.919
ASF1B	MCM6	0.92
ASF1B	CDC20	0.928
ASF1B	CDC45	0.936
ASF1B	CDCA8	0.942
ASF1B	CCNB2	0.947
ASF1B	MCM7	0.977
ASF1B	CHAF1A	0.978
ASF1B	CHAF1B	0.997
ASF1B	MCM2	0.999
ASPM	TRIP13	0.857
ASPM	CDC6	0.849
ASPM	CENPM	0.809
ASPM	MCM5	0.873
ASPM	POLE2	0.737
ASPM	AURKA	0.963
ASPM	MYBL2	0.579
ASPM	ORC6	0.474
ASPM	RNASEH2A	0.414
ASPM	RAD51AP1	0.848
ASPM	FBXO5	0.929
ASPM	GMNN	0.661
ASPM	NCAPH	0.978
ASPM	MND1	0.822
ASPM	DLGAP5	0.992
ASPM	FAM64A	0.833
ASPM	NCAPG	0.995
ASPM	GINS2	0.824
ASPM	CCNA1	0.663
ASPM	CCNB1	0.974
ASPM	CDK4	0.402
ASPM	TROAP	0.923
ASPM	ESPL1	0.949
ASPM	KIF23	0.994
ASPM	KIF11	0.996
ASPM	LMNB1	0.618
ASPM	NDC80	0.983
ASPM	MCM4	0.836
ASPM	PRR11	0.521
ASPM	PKMYT1	0.406
ASPM	CHTF18	0.461
ASPM	GINS1	0.462
ASPM	MCM6	0.742
ASPM	MCM2	0.76
ASPM	CENPE	0.994
ASPM	DBF4	0.59
ASPM	CDK6	0.477
ASPM	CDK2	0.636
ASPM	TP53	0.455
ASPM	NUF2	0.94
ASPM	CCNA2	0.988
ASPM	CDCA5	0.836
ASPM	CENPU	0.853
ASPM	SPC25	0.72
ASPM	SMC2	0.967
ASPM	ATAD2	0.836
ASPM	BUB1B	0.973
ASPM	FANCD2	0.582
ASPM	CCNB2	0.955
ASPM	POC1A	0.481
ASPM	MAD2L1	0.981
ASPM	MELK	0.958
ASPM	KIAA0101	0.949
ASPM	PLK1	0.976
ASPM	TPX2	0.981
ASPM	RRM1	0.663
ASPM	CDT1	0.664
ASPM	TUBA1C	0.415
ASPM	CHAF1A	0.618
ASPM	BIRC5	0.942
ASPM	TK1	0.679
ASPM	BUB1	0.993
ASPM	CDC25A	0.512
ASPM	FEN1	0.65
ASPM	CDCA7	0.667
ASPM	DONSON	0.599
ASPM	MCM7	0.657
ASPM	RMI2	0.626
ASPM	FANCI	0.865
ASPM	CKS1B	0.894
ASPM	CLSPN	0.758
ASPM	AURKB	0.977
ASPM	TYMS	0.872
ASPM	CHAF1B	0.407
ASPM	EZH2	0.804
ASPM	CDC25C	0.753
ASPM	DSCC1	0.621
ASPM	SPAG5	0.941
ASPM	KIF15	0.98
ASPM	TACC3	0.945
ASPM	CDCA2	0.834
ASPM	CDKN3	0.923
ASPM	CENPA	0.882
ASPM	FOXM1	0.911
ASPM	UBE2C	0.941
ASPM	SMC4	0.989
ASPM	RRM2	0.951
ASPM	IQGAP3	0.784
ASPM	EXO1	0.936
ASPM	CENPF	0.985
ASPM	DTL	0.932
ASPM	NEK2	0.951
ASPM	UBE2T	0.821
ASPM	STMN1	0.433
ASPM	RCC1	0.435
ASPM	GPSM2	0.447
ASPM	CENPW	0.467
ASPM	MYH11	0.467
ASPM	CALML5	0.479
ASPM	CDC7	0.626
ASPM	RAD51	0.695
ASPM	TCF19	0.707
ASPM	FAM83D	0.748
ASPM	CENPN	0.782
ASPM	KPNA2	0.786
ASPM	RAD54L	0.786
ASPM	RFC4	0.795
ASPM	GTSE1	0.814
ASPM	CHEK1	0.856
ASPM	CDC45	0.857
ASPM	ZWINT	0.866
ASPM	UHRF1	0.879
ASPM	PTTG1	0.9
ASPM	KIFC1	0.914
ASPM	HJURP	0.925
ASPM	CKS2	0.926
ASPM	RACGAP1	0.928
ASPM	CDCA3	0.947
ASPM	PBK	0.956
ASPM	HMMR	0.958
ASPM	KIF2C	0.966
ASPM	CEP55	0.969
ASPM	KIF20A	0.971
ASPM	PRC1	0.976
ASPM	ECT2	0.978
ASPM	CDCA8	0.978
ASPM	KIF4A	0.982
ASPM	MKI67	0.985
ASPM	CDC20	0.986
ASPM	TOP2A	0.987
ASPM	NUSAP1	0.991
ASPM	TTK	0.993
ASPM	CDK1	0.994
ATAD2	TRIP13	0.675
ATAD2	CDC6	0.594
ATAD2	MCM5	0.469
ATAD2	POLE2	0.639
ATAD2	AURKA	0.63
ATAD2	MYBL2	0.44
ATAD2	CCND1	0.401
ATAD2	RAD51AP1	0.829
ATAD2	FBXO5	0.624
ATAD2	GMNN	0.627
ATAD2	HIST1H4F	0.976
ATAD2	DLGAP5	0.72
ATAD2	NCAPG	0.801
ATAD2	GINS2	0.484
ATAD2	CCNB1	0.608
ATAD2	KIF23	0.721
ATAD2	KIF11	0.836
ATAD2	NDC80	0.69
ATAD2	MCM4	0.741
ATAD2	MCM6	0.646
ATAD2	MCM2	0.672
ATAD2	CENPE	0.667
ATAD2	DBF4	0.419
ATAD2	NUF2	0.647
ATAD2	CCNA2	0.827
ATAD2	CENPU	0.634
ATAD2	SMC2	0.699
ATAD2	UHRF1	0.4
ATAD2	RRM1	0.418
ATAD2	CDCA7	0.434
ATAD2	AURKB	0.439
ATAD2	KIFC1	0.439
ATAD2	TYMS	0.445
ATAD2	FOXM1	0.448
ATAD2	BIRC5	0.455
ATAD2	SPAG5	0.461
ATAD2	MCM7	0.477
ATAD2	RAD54L	0.478
ATAD2	CHAF1B	0.508
ATAD2	EZH2	0.509
ATAD2	CDC7	0.52
ATAD2	HJURP	0.542
ATAD2	DONSON	0.566
ATAD2	ITGA7	0.572
ATAD2	ZWINT	0.572
ATAD2	CDCA8	0.585
ATAD2	BUB1B	0.599
ATAD2	KIAA0101	0.6
ATAD2	CCNB2	0.609
ATAD2	EXO1	0.612
ATAD2	CDC45	0.612
ATAD2	UBE2C	0.62
ATAD2	FEN1	0.623
ATAD2	MKI67	0.627
ATAD2	FANCI	0.632
ATAD2	CDKN3	0.636
ATAD2	CENPN	0.639
ATAD2	RACGAP1	0.653
ATAD2	E2F1	0.662
ATAD2	KIF4A	0.668
ATAD2	KIF2C	0.668
ATAD2	KIF20A	0.669
ATAD2	ECT2	0.679
ATAD2	CENPA	0.691
ATAD2	CHEK1	0.699
ATAD2	DSCC1	0.701
ATAD2	HMMR	0.702
ATAD2	NEK2	0.705
ATAD2	PRC1	0.71
ATAD2	CENPF	0.742
ATAD2	RFC4	0.744
ATAD2	CEP55	0.746
ATAD2	BUB1	0.746
ATAD2	SMC4	0.746
ATAD2	MELK	0.761
ATAD2	DTL	0.782
ATAD2	KIF15	0.786
ATAD2	TTK	0.786
ATAD2	NUSAP1	0.787
ATAD2	MAD2L1	0.796
ATAD2	PBK	0.798
ATAD2	TPX2	0.806
ATAD2	CDK1	0.819
ATAD2	RRM2	0.831
ATAD2	TOP2A	0.872
ATAD2	HIST1H4H	0.882
ATAD2	ESR1	0.973
ATAD5	RFC2	0.999
ATAD5	TRIP13	0.421
ATAD5	CDC6	0.461
ATAD5	MCM5	0.708
ATAD5	POLE2	0.454
ATAD5	MSH2	0.71
ATAD5	ORC2	0.508
ATAD5	HIST1H4F	0.539
ATAD5	ESPL1	0.437
ATAD5	KIF11	0.553
ATAD5	NDC80	0.425
ATAD5	MCM4	0.749
ATAD5	CHTF18	0.836
ATAD5	MCM6	0.524
ATAD5	MCM2	0.707
ATAD5	FANCM	0.721
ATAD5	GINS4	0.411
ATAD5	ATM	0.628
ATAD5	SMC2	0.864
ATAD5	BUB1B	0.406
ATAD5	FANCD2	0.648
ATAD5	RRM1	0.583
ATAD5	CHAF1A	0.514
ATAD5	BUB1	0.437
ATAD5	PDS5A	0.756
ATAD5	FEN1	0.891
ATAD5	MCM7	0.604
ATAD5	FANCI	0.568
ATAD5	CLSPN	0.663
ATAD5	RMI1	0.417
ATAD5	DTL	0.473
ATAD5	FAM83D	0.502
ATAD5	RECQL4	0.521
ATAD5	CHEK1	0.579
ATAD5	CHAF1B	0.606
ATAD5	SMC4	0.652
ATAD5	RAD54L	0.652
ATAD5	CDC45	0.671
ATAD5	EXO1	0.792
ATAD5	RAD51	0.84
ATAD5	DSCC1	0.879
ATAD5	RFC4	0.999
ATM	RFC2	0.924
ATM	TRIP13	0.626
ATM	CDC6	0.72
ATM	POLE2	0.919
ATM	AURKA	0.585
ATM	CCND1	0.712
ATM	RAD51AP1	0.695
ATM	CDKN1B	0.548
ATM	FANCE	0.552
ATM	GMNN	0.717
ATM	MLH1	0.992
ATM	MSH2	0.989
ATM	MND1	0.915
ATM	HIST1H4F	0.662
ATM	CDC25B	0.696
ATM	CCNA1	0.738
ATM	CCNB1	0.733
ATM	CDK4	0.942
ATM	ESPL1	0.414
ATM	MDM2	0.996
ATM	LMNB1	0.413
ATM	PALB2	0.945
ATM	MCM4	0.677
ATM	PKMYT1	0.497
ATM	CHTF18	0.478
ATM	CREBBP	0.54
ATM	CCNE1	0.576
ATM	EP300	0.599
ATM	KDR	0.435
ATM	CBL	0.463
ATM	MCM6	0.454
ATM	TP63	0.617
ATM	MCM2	0.794
ATM	DBF4	0.685
ATM	CDK6	0.637
ATM	CDK2	0.956
ATM	RB1	0.516
ATM	FANCM	0.824
ATM	IGF1R	0.467
ATM	TP53	0.999
ATM	CCNA2	0.852
ATM	SKP2	0.669
ATM	EGFR	0.804
ATM	MAD2L1	0.409
ATM	CHAF1A	0.411
ATM	UBE2T	0.416
ATM	IGF1	0.418
ATM	FOXM1	0.422
ATM	RPTOR	0.435
ATM	PDS5A	0.438
ATM	HJURP	0.438
ATM	CCNB2	0.465
ATM	NUSAP1	0.473
ATM	SMC4	0.5
ATM	CDC20	0.503
ATM	IL6	0.512
ATM	HIST3H2A	0.517
ATM	CDKN3	0.539
ATM	DTL	0.547
ATM	EZH2	0.559
ATM	ESR1	0.564
ATM	BUB1B	0.578
ATM	BUB1	0.59
ATM	HIST1H2BK	0.609
ATM	AURKB	0.612
ATM	FBXW7	0.615
ATM	CDC7	0.621
ATM	PER1	0.657
ATM	HIST1H4H	0.662
ATM	RRM2	0.664
ATM	FANCC	0.672
ATM	MCM7	0.696
ATM	DDB1	0.696
ATM	RMI2	0.712
ATM	RAD54L	0.725
ATM	FANCA	0.727
ATM	TOP2A	0.746
ATM	CDKN2A	0.75
ATM	HIST2H2AA3	0.751
ATM	CDT1	0.773
ATM	PLK1	0.777
ATM	CDC45	0.783
ATM	RRM1	0.796
ATM	RECQL4	0.819
ATM	CDC25A	0.821
ATM	CDK1	0.822
ATM	EIF4EBP1	0.824
ATM	RMI1	0.83
ATM	CDC25C	0.833
ATM	FEN1	0.838
ATM	CENPA	0.855
ATM	CDCA2	0.901
ATM	RFC4	0.908
ATM	CLSPN	0.936
ATM	E2F1	0.964
ATM	EXO1	0.975
ATM	FANCI	0.99
ATM	FANCD2	0.993
ATM	RAD51	0.993
ATM	CHEK1	0.998
ATM	H2AFX	0.999
ATP1A2	ITPR1	0.402
ATP1A2	PRKACA	0.619
ATP1A2	SCN4B	0.478
ATP1A2	SEMA5A	0.419
ATP1A2	FXYD1	0.906
AURKA	TRIP13	0.895
AURKA	CDC6	0.863
AURKA	CENPM	0.797
AURKA	MCM5	0.88
AURKA	POLE2	0.69
AURKA	GPSM2	0.408
AURKA	PRR11	0.409
AURKA	S100A9	0.411
AURKA	TUBA1C	0.422
AURKA	ORC6	0.427
AURKA	DBF4	0.429
AURKA	EGFR	0.432
AURKA	KLF4	0.433
AURKA	H2AFX	0.442
AURKA	RECQL4	0.45
AURKA	E2F1	0.454
AURKA	CHAF1B	0.458
AURKA	CDK6	0.459
AURKA	FANCA	0.461
AURKA	CTSV	0.463
AURKA	FANCD2	0.467
AURKA	LMNB1	0.47
AURKA	HIST1H4F	0.471
AURKA	STMN1	0.474
AURKA	CDCA7	0.487
AURKA	CENPW	0.491
AURKA	RMI2	0.491
AURKA	RCC1	0.494
AURKA	CDK4	0.508
AURKA	SCUBE2	0.513
AURKA	CDKN1B	0.514
AURKA	CDKN2A	0.528
AURKA	PSRC1	0.534
AURKA	CHTF18	0.54
AURKA	SKP2	0.544
AURKA	CLSPN	0.544
AURKA	PKMYT1	0.547
AURKA	GINS1	0.549
AURKA	POC1A	0.554
AURKA	MND1	0.556
AURKA	ORC5	0.588
AURKA	CCND1	0.613
AURKA	CDK2	0.616
AURKA	TCF19	0.629
AURKA	MDM2	0.631
AURKA	RNASEH2A	0.637
AURKA	CCNA1	0.644
AURKA	ESR1	0.646
AURKA	CDC7	0.649
AURKA	CHAF1A	0.651
AURKA	RAD54L	0.658
AURKA	DSCC1	0.673
AURKA	EZH2	0.681
AURKA	CDCA2	0.689
AURKA	RRM1	0.7
AURKA	SPC25	0.704
AURKA	CENPU	0.709
AURKA	EP300	0.714
AURKA	TK1	0.726
AURKA	CCNE1	0.728
AURKA	RAD51	0.75
AURKA	UHRF1	0.756
AURKA	UBE2S	0.756
AURKA	FAM64A	0.758
AURKA	CDT1	0.759
AURKA	CDC25A	0.767
AURKA	SMC2	0.779
AURKA	FAM83D	0.79
AURKA	UBE2T	0.797
AURKA	MCM7	0.809
AURKA	EXO1	0.81
AURKA	GMNN	0.813
AURKA	TROAP	0.82
AURKA	DTL	0.82
AURKA	SMC4	0.821
AURKA	FANCI	0.826
AURKA	KIAA0101	0.832
AURKA	CKS1B	0.832
AURKA	KIFC1	0.832
AURKA	RAD51AP1	0.838
AURKA	CHEK1	0.839
AURKA	ESPL1	0.84
AURKA	ZWINT	0.843
AURKA	CDCA5	0.844
AURKA	MYBL2	0.844
AURKA	FBXW7	0.848
AURKA	GINS2	0.858
AURKA	GTSE1	0.862
AURKA	CDC25C	0.871
AURKA	MCM4	0.878
AURKA	CENPN	0.879
AURKA	FEN1	0.882
AURKA	HJURP	0.882
AURKA	MCM2	0.89
AURKA	MCM6	0.89
AURKA	CDCA3	0.9
AURKA	CKS2	0.901
AURKA	MKI67	0.903
AURKA	TYMS	0.909
AURKA	NUF2	0.91
AURKA	RRM2	0.91
AURKA	NEK2	0.912
AURKA	FOXM1	0.92
AURKA	RFC4	0.92
AURKA	KPNA2	0.921
AURKA	CENPF	0.923
AURKA	PBK	0.926
AURKA	CDC45	0.927
AURKA	CEP55	0.927
AURKA	MELK	0.929
AURKA	SPAG5	0.931
AURKA	PRKACA	0.932
AURKA	TTK	0.941
AURKA	NCAPH	0.944
AURKA	ECT2	0.945
AURKA	FBXO5	0.945
AURKA	RACGAP1	0.949
AURKA	CDKN3	0.95
AURKA	NCAPG	0.953
AURKA	CENPE	0.964
AURKA	KIF2C	0.965
AURKA	BUB1B	0.965
AURKA	CDC25B	0.968
AURKA	PRC1	0.968
AURKA	KIF4A	0.97
AURKA	NUSAP1	0.97
AURKA	HMMR	0.974
AURKA	TOP2A	0.975
AURKA	KIF20A	0.976
AURKA	KIF23	0.979
AURKA	CDK1	0.982
AURKA	MAD2L1	0.983
AURKA	NDC80	0.984
AURKA	CDCA8	0.987
AURKA	CCNA2	0.987
AURKA	CCNB1	0.988
AURKA	UBE2C	0.99
AURKA	KIF15	0.991
AURKA	BUB1	0.993
AURKA	CENPA	0.993
AURKA	AURKB	0.994
AURKA	KIF11	0.995
AURKA	CCNB2	0.995
AURKA	PTTG1	0.997
AURKA	BIRC5	0.998
AURKA	DLGAP5	0.998
AURKA	CDC20	0.999
AURKA	PLK1	0.999
AURKA	TPX2	0.999
AURKA	TP53	0.999
AURKA	TACC3	0.999
AURKB	TRIP13	0.92
AURKB	CDC6	0.907
AURKB	CENPM	0.845
AURKB	MCM5	0.929
AURKB	POLE2	0.675
AURKB	MYBL2	0.758
AURKB	ORC6	0.407
AURKB	RNASEH2A	0.793
AURKB	FBL	0.424
AURKB	CCND1	0.521
AURKB	RAD51AP1	0.827
AURKB	CDKN1B	0.421
AURKB	FBXO5	0.929
AURKB	GMNN	0.657
AURKB	NCAPH	0.996
AURKB	MND1	0.554
AURKB	HIST1H4F	0.576
AURKB	CDC25B	0.709
AURKB	DLGAP5	0.984
AURKB	FAM64A	0.857
AURKB	NCAPG	0.997
AURKB	GINS2	0.858
AURKB	NUP210	0.907
AURKB	CCNA1	0.63
AURKB	CCNB1	0.99
AURKB	CDK4	0.529
AURKB	TROAP	0.928
AURKB	ESPL1	0.983
AURKB	MDM2	0.431
AURKB	KIF23	0.998
AURKB	KIF11	0.993
AURKB	LMNB1	0.81
AURKB	NDC80	0.999
AURKB	MCM4	0.827
AURKB	PKMYT1	0.808
AURKB	CHTF18	0.568
AURKB	GINS1	0.471
AURKB	CCNE1	0.603
AURKB	MCM6	0.816
AURKB	UBE2S	0.793
AURKB	MCM2	0.898
AURKB	CENPE	0.989
AURKB	DBF4	0.445
AURKB	CDK6	0.448
AURKB	CDK2	0.605
AURKB	RB1	0.473
AURKB	TP53	0.937
AURKB	NUF2	0.973
AURKB	CCNA2	0.989
AURKB	SKP2	0.698
AURKB	CDCA5	0.904
AURKB	CENPU	0.724
AURKB	FBXW7	0.54
AURKB	SPC25	0.781
AURKB	SMC2	0.969
AURKB	BUB1B	0.995
AURKB	FANCD2	0.497
AURKB	CCNB2	0.991
AURKB	POC1A	0.428
AURKB	MAD2L1	0.988
AURKB	ORC5	0.574
AURKB	MELK	0.892
AURKB	KIAA0101	0.932
AURKB	PLK1	0.987
AURKB	TPX2	0.985
AURKB	RRM1	0.662
AURKB	CDT1	0.892
AURKB	TUBA1C	0.497
AURKB	CHAF1A	0.638
AURKB	BIRC5	0.999
AURKB	TK1	0.736
AURKB	BUB1	0.999
AURKB	PDS5A	0.626
AURKB	CDC25A	0.848
AURKB	FEN1	0.896
AURKB	CDCA7	0.86
AURKB	MCM7	0.866
AURKB	BANF1	0.404
AURKB	RMI2	0.558
AURKB	FANCI	0.804
AURKB	CKS1B	0.951
AURKB	CLSPN	0.641
AURKB	HMGA1	0.403
AURKB	HIST1H4H	0.444
AURKB	IQGAP3	0.472
AURKB	E2F1	0.509
AURKB	CENPO	0.509
AURKB	CHAF1B	0.522
AURKB	LMNB2	0.53
AURKB	DSCC1	0.552
AURKB	CDC7	0.586
AURKB	RCC1	0.606
AURKB	H2AFX	0.628
AURKB	EZH2	0.632
AURKB	RECQL4	0.656
AURKB	CDKN2A	0.676
AURKB	HIST2H2AA3	0.687
AURKB	UBE2T	0.697
AURKB	KPNA2	0.718
AURKB	CENPW	0.73
AURKB	RAD54L	0.732
AURKB	FAM83D	0.746
AURKB	RAD51	0.758
AURKB	EXO1	0.776
AURKB	CHEK1	0.813
AURKB	CDCA2	0.834
AURKB	DTL	0.839
AURKB	ZWINT	0.862
AURKB	HMMR	0.867
AURKB	CENPN	0.868
AURKB	RFC4	0.87
AURKB	CKS2	0.876
AURKB	CDC25C	0.88
AURKB	TCF19	0.886
AURKB	GTSE1	0.9
AURKB	CDKN3	0.901
AURKB	UHRF1	0.903
AURKB	PBK	0.91
AURKB	CEP55	0.917
AURKB	MKI67	0.919
AURKB	NEK2	0.92
AURKB	HJURP	0.925
AURKB	CDCA3	0.926
AURKB	CENPF	0.928
AURKB	TYMS	0.937
AURKB	CDC45	0.938
AURKB	ECT2	0.942
AURKB	FOXM1	0.949
AURKB	RRM2	0.95
AURKB	SPAG5	0.954
AURKB	KIFC1	0.956
AURKB	NUSAP1	0.96
AURKB	KIF15	0.961
AURKB	STMN1	0.964
AURKB	TTK	0.966
AURKB	KIF4A	0.97
AURKB	PRC1	0.971
AURKB	TACC3	0.974
AURKB	UBE2C	0.979
AURKB	CDK1	0.98
AURKB	TOP2A	0.985
AURKB	PTTG1	0.994
AURKB	SMC4	0.994
AURKB	RACGAP1	0.998
AURKB	CDC20	0.998
AURKB	CENPA	0.999
AURKB	CDCA8	0.999
AURKB	KIF20A	0.999
AURKB	KIF2C	0.999
BANF1	FBL	0.447
BANF1	GMNN	0.5
BANF1	HIST1H4F	0.458
BANF1	CDK4	0.467
BANF1	LMNB1	0.999
BANF1	YY1	0.699
BANF1	EP300	0.486
BANF1	TP63	0.556
BANF1	RB1	0.45
BANF1	NCOR1	0.434
BANF1	TP53	0.584
BANF1	DDB1	0.64
BANF1	FOS	0.472
BANF1	HIST2H2AA3	0.456
BANF1	EZH2	0.485
BANF1	TOP2A	0.875
BANF1	LMNB2	0.889
BGN	DCN	0.532
BGN	TGFBR3	0.48
BGN	TIMP1	0.554
BGN	COMP	0.664
BGN	SERPINE1	0.442
BGN	VTN	0.486
BGN	IGFBP5	0.486
BGN	MATN2	0.499
BGN	VWF	0.427
BGN	FGF2	0.499
BGN	IGFBP4	0.448
BGN	LRP5	0.443
BGN	COL14A1	0.492
BGN	IGF1	0.415
BGN	MMP1	0.491
BGN	IL6	0.418
BGN	CXCL12	0.424
BGN	COL10A1	0.436
BGN	MFAP4	0.445
BGN	DPT	0.55
BGN	COL11A1	0.556
BGN	MFAP2	0.612
BGN	SPP1	0.616
BGN	COL9A3	0.696
BGN	FN1	0.825
BGN	GPC3	0.939
BGN	SDC1	0.952
BHMT2	TYMS	0.453
BHMT2	TAT	0.911
BHMT2	IL4I1	0.915
BHMT2	CBSL	0.957
BIRC5	TRIP13	0.812
BIRC5	CDC6	0.845
BIRC5	CENPM	0.85
BIRC5	MCM5	0.823
BIRC5	POLE2	0.615
BIRC5	MYBL2	0.817
BIRC5	ORC6	0.468
BIRC5	RNASEH2A	0.606
BIRC5	CCND1	0.959
BIRC5	RAD51AP1	0.73
BIRC5	FBXO5	0.551
BIRC5	GMNN	0.498
BIRC5	NCAPH	0.824
BIRC5	MND1	0.594
BIRC5	CDC25B	0.43
BIRC5	DLGAP5	0.955
BIRC5	FAM64A	0.864
BIRC5	NCAPG	0.937
BIRC5	GINS2	0.862
BIRC5	NUP210	0.902
BIRC5	CCNA1	0.769
BIRC5	CCNB1	0.967
BIRC5	CDK4	0.626
BIRC5	TROAP	0.852
BIRC5	ESPL1	0.928
BIRC5	MDM2	0.412
BIRC5	KIF23	0.987
BIRC5	KIF11	0.977
BIRC5	NDC80	0.964
BIRC5	MCM4	0.796
BIRC5	PRR11	0.439
BIRC5	PKMYT1	0.662
BIRC5	GINS1	0.447
BIRC5	CCNE1	0.632
BIRC5	MCM6	0.662
BIRC5	MCM2	0.793
BIRC5	STC2	0.424
BIRC5	CENPE	0.903
BIRC5	CDK2	0.663
BIRC5	TP53	0.96
BIRC5	NUF2	0.915
BIRC5	CCNA2	0.967
BIRC5	SKP2	0.444
BIRC5	EGFR	0.508
BIRC5	CDCA5	0.927
BIRC5	CENPU	0.709
BIRC5	SPC25	0.767
BIRC5	SMC2	0.673
BIRC5	BUB1B	0.968
BIRC5	FANCD2	0.497
BIRC5	CCNB2	0.96
BIRC5	MAD2L1	0.982
BIRC5	MELK	0.947
BIRC5	KIAA0101	0.927
BIRC5	PLK1	0.927
BIRC5	TPX2	0.964
BIRC5	MED1	0.654
BIRC5	RRM1	0.521
BIRC5	CDT1	0.849
BIRC5	CDKN2A	0.429
BIRC5	DSCC1	0.458
BIRC5	ESR1	0.466
BIRC5	STMN1	0.481
BIRC5	CDCA7	0.51
BIRC5	IQGAP3	0.521
BIRC5	SMC4	0.523
BIRC5	CLSPN	0.528
BIRC5	E2F1	0.547
BIRC5	UHRF1	0.566
BIRC5	FAM83D	0.566
BIRC5	H2AFX	0.59
BIRC5	EZH2	0.601
BIRC5	MCM7	0.661
BIRC5	CDCA2	0.671
BIRC5	TCF19	0.69
BIRC5	UBE2T	0.701
BIRC5	RFC4	0.702
BIRC5	CDC25A	0.722
BIRC5	CENPN	0.734
BIRC5	RAD51	0.754
BIRC5	TACC3	0.76
BIRC5	CENPW	0.772
BIRC5	DTL	0.795
BIRC5	FEN1	0.796
BIRC5	RAD54L	0.805
BIRC5	FANCI	0.813
BIRC5	EXO1	0.824
BIRC5	CHEK1	0.831
BIRC5	KIFC1	0.837
BIRC5	ECT2	0.84
BIRC5	CDC25C	0.844
BIRC5	KPNA2	0.855
BIRC5	TYMS	0.862
BIRC5	CKS1B	0.871
BIRC5	CDKN3	0.874
BIRC5	ZWINT	0.875
BIRC5	KIF15	0.881
BIRC5	HMMR	0.882
BIRC5	CDC45	0.889
BIRC5	GTSE1	0.898
BIRC5	JUNB	0.901
BIRC5	CKS2	0.903
BIRC5	HJURP	0.913
BIRC5	CEP55	0.916
BIRC5	CENPF	0.92
BIRC5	FOXM1	0.922
BIRC5	PRC1	0.928
BIRC5	FOS	0.93
BIRC5	MKI67	0.935
BIRC5	CDCA3	0.94
BIRC5	SPAG5	0.942
BIRC5	TK1	0.944
BIRC5	RRM2	0.947
BIRC5	NEK2	0.951
BIRC5	PTTG1	0.952
BIRC5	NUSAP1	0.958
BIRC5	TTK	0.959
BIRC5	TOP2A	0.959
BIRC5	KIF4A	0.962
BIRC5	PBK	0.978
BIRC5	UBE2C	0.984
BIRC5	RACGAP1	0.986
BIRC5	CDC20	0.987
BIRC5	CENPA	0.989
BIRC5	CDK1	0.991
BIRC5	KIF20A	0.992
BIRC5	KIF2C	0.993
BIRC5	BUB1	0.996
BIRC5	CDCA8	0.999
BOP1	FBL	0.999
BOP1	DDX39A	0.44
BOP1	WDR12	0.999
BOP1	NOP58	0.999
BOP1	TP53	0.434
BOP1	PELP1	0.736
BOP1	CTPS1	0.727
BUB1	RFC2	0.417
BUB1	TRIP13	0.878
BUB1	CDC6	0.942
BUB1	CENPM	0.798
BUB1	MCM5	0.957
BUB1	POLE2	0.842
BUB1	MYBL2	0.782
BUB1	ORC6	0.548
BUB1	RNASEH2A	0.438
BUB1	CCND1	0.436
BUB1	RAD51AP1	0.869
BUB1	FBXO5	0.791
BUB1	GMNN	0.709
BUB1	MSH2	0.703
BUB1	NCAPH	0.949
BUB1	MND1	0.874
BUB1	CDC25B	0.537
BUB1	DLGAP5	0.988
BUB1	FAM64A	0.855
BUB1	NCAPG	0.988
BUB1	GINS2	0.862
BUB1	CCNA1	0.854
BUB1	CCNB1	0.998
BUB1	CDK4	0.625
BUB1	TROAP	0.894
BUB1	ESPL1	0.99
BUB1	KIF23	0.989
BUB1	KIF11	0.997
BUB1	LMNB1	0.693
BUB1	NDC80	0.999
BUB1	MCM4	0.977
BUB1	PRR11	0.517
BUB1	PKMYT1	0.799
BUB1	CHTF18	0.622
BUB1	GINS1	0.574
BUB1	CCNE1	0.621
BUB1	MCM6	0.919
BUB1	MCM2	0.826
BUB1	CENPE	0.996
BUB1	DBF4	0.658
BUB1	CDK6	0.6
BUB1	CDK2	0.775
BUB1	TP53	0.748
BUB1	NUF2	0.994
BUB1	CCNA2	0.99
BUB1	SKP2	0.476
BUB1	CDCA5	0.915
BUB1	CENPU	0.893
BUB1	FBXW7	0.435
BUB1	SPC25	0.928
BUB1	SMC2	0.93
BUB1	BUB1B	0.998
BUB1	FANCD2	0.676
BUB1	CCNB2	0.995
BUB1	POC1A	0.401
BUB1	MAD2L1	0.999
BUB1	ORC5	0.774
BUB1	MELK	0.98
BUB1	NCAPH2	0.56
BUB1	KIAA0101	0.934
BUB1	PLK1	0.999
BUB1	TPX2	0.988
BUB1	RRM1	0.88
BUB1	CDT1	0.83
BUB1	TUBA1C	0.497
BUB1	CHAF1A	0.595
BUB1	TK1	0.67
BUB1	RCC1	0.411
BUB1	FANCA	0.439
BUB1	LMNB2	0.446
BUB1	HIST3H2A	0.453
BUB1	FAM111B	0.469
BUB1	E2F1	0.473
BUB1	CENPO	0.503
BUB1	CENPW	0.579
BUB1	DONSON	0.593
BUB1	H2AFX	0.607
BUB1	HIST2H2AA3	0.652
BUB1	EIF4EBP1	0.654
BUB1	IQGAP3	0.678
BUB1	RMI2	0.697
BUB1	EZH2	0.72
BUB1	TCF19	0.727
BUB1	CHAF1B	0.73
BUB1	CLSPN	0.739
BUB1	TACC3	0.744
BUB1	CDC25A	0.746
BUB1	CDCA7	0.779
BUB1	CKS1B	0.784
BUB1	KPNA2	0.786
BUB1	UBE2T	0.792
BUB1	RAD51	0.815
BUB1	FAM83D	0.824
BUB1	FEN1	0.831
BUB1	GTSE1	0.833
BUB1	PDS5A	0.834
BUB1	DTL	0.838
BUB1	FANCI	0.841
BUB1	CDC7	0.841
BUB1	UHRF1	0.852
BUB1	CDCA2	0.868
BUB1	RAD54L	0.869
BUB1	RFC4	0.876
BUB1	EXO1	0.884
BUB1	CENPN	0.888
BUB1	TYMS	0.894
BUB1	ECT2	0.897
BUB1	CKS2	0.903
BUB1	MCM7	0.904
BUB1	CDC25C	0.91
BUB1	DSCC1	0.912
BUB1	FOXM1	0.923
BUB1	CDCA3	0.928
BUB1	CDKN3	0.93
BUB1	SMC4	0.943
BUB1	HJURP	0.946
BUB1	CHEK1	0.946
BUB1	RRM2	0.95
BUB1	PRC1	0.952
BUB1	SPAG5	0.958
BUB1	KIF15	0.959
BUB1	PTTG1	0.959
BUB1	KIFC1	0.96
BUB1	CDC45	0.962
BUB1	CEP55	0.966
BUB1	NUSAP1	0.967
BUB1	PBK	0.97
BUB1	RACGAP1	0.971
BUB1	HMMR	0.972
BUB1	CENPA	0.973
BUB1	NEK2	0.973
BUB1	UBE2C	0.974
BUB1	MKI67	0.975
BUB1	ZWINT	0.983
BUB1	KIF2C	0.989
BUB1	KIF4A	0.99
BUB1	TOP2A	0.991
BUB1	KIF20A	0.992
BUB1	CENPF	0.998
BUB1	CDCA8	0.998
BUB1	CDC20	0.999
BUB1	TTK	0.999
BUB1	CDK1	0.999
BUB1B	TRIP13	0.953
BUB1B	CDC6	0.903
BUB1B	CENPM	0.763
BUB1B	MCM5	0.896
BUB1B	POLE2	0.827
BUB1B	MYBL2	0.726
BUB1B	ORC6	0.573
BUB1B	RNASEH2A	0.433
BUB1B	RAD51AP1	0.846
BUB1B	FBXO5	0.816
BUB1B	GMNN	0.649
BUB1B	MSH2	0.659
BUB1B	NCAPH	0.904
BUB1B	MND1	0.638
BUB1B	CDC25B	0.56
BUB1B	DLGAP5	0.978
BUB1B	FAM64A	0.755
BUB1B	NCAPG	0.945
BUB1B	GINS2	0.781
BUB1B	CCNA1	0.887
BUB1B	CCNB1	0.998
BUB1B	CDK4	0.615
BUB1B	TROAP	0.909
BUB1B	ESPL1	0.987
BUB1B	MDM2	0.483
BUB1B	KIF23	0.946
BUB1B	KIF11	0.994
BUB1B	LMNB1	0.772
BUB1B	NDC80	0.997
BUB1B	MCM4	0.939
BUB1B	PRR11	0.591
BUB1B	PKMYT1	0.667
BUB1B	CHTF18	0.581
BUB1B	GINS1	0.71
BUB1B	CCNE1	0.535
BUB1B	MCM6	0.839
BUB1B	UBE2S	0.857
BUB1B	MCM2	0.806
BUB1B	CENPE	0.999
BUB1B	DBF4	0.542
BUB1B	CDK6	0.567
BUB1B	CDK2	0.73
BUB1B	TP53	0.759
BUB1B	NUF2	0.954
BUB1B	CCNA2	0.992
BUB1B	SKP2	0.47
BUB1B	CDCA5	0.862
BUB1B	CENPU	0.882
BUB1B	FBXW7	0.48
BUB1B	SPC25	0.809
BUB1B	SMC2	0.903
BUB1B	STMN1	0.405
BUB1B	FANCA	0.407
BUB1B	CENPL	0.409
BUB1B	POC1A	0.429
BUB1B	HIST2H2AA3	0.432
BUB1B	CDKN2A	0.432
BUB1B	E2F1	0.464
BUB1B	TUBA1C	0.465
BUB1B	CHAF1A	0.486
BUB1B	CHAF1B	0.514
BUB1B	NCAPH2	0.515
BUB1B	H2AFX	0.54
BUB1B	RMI2	0.55
BUB1B	CENPW	0.587
BUB1B	CDCA7	0.599
BUB1B	PDS5A	0.609
BUB1B	EZH2	0.64
BUB1B	UBE2T	0.647
BUB1B	TK1	0.656
BUB1B	ORC5	0.659
BUB1B	KPNA2	0.671
BUB1B	FANCD2	0.679
BUB1B	CKS1B	0.691
BUB1B	TACC3	0.711
BUB1B	CLSPN	0.735
BUB1B	CDT1	0.746
BUB1B	CDC25A	0.75
BUB1B	TCF19	0.752
BUB1B	GTSE1	0.762
BUB1B	IQGAP3	0.766
BUB1B	RRM1	0.773
BUB1B	RAD51	0.783
BUB1B	CDCA2	0.783
BUB1B	TYMS	0.784
BUB1B	CBX2	0.792
BUB1B	FAM83D	0.803
BUB1B	RFC4	0.805
BUB1B	RAD54L	0.806
BUB1B	CDC7	0.806
BUB1B	FEN1	0.823
BUB1B	CDC25C	0.833
BUB1B	DSCC1	0.844
BUB1B	EXO1	0.851
BUB1B	UHRF1	0.853
BUB1B	DTL	0.855
BUB1B	FANCI	0.862
BUB1B	HMMR	0.863
BUB1B	CENPN	0.87
BUB1B	CDKN3	0.881
BUB1B	MCM7	0.883
BUB1B	CKS2	0.884
BUB1B	ECT2	0.885
BUB1B	KIFC1	0.908
BUB1B	FOXM1	0.911
BUB1B	CHEK1	0.913
BUB1B	CDCA3	0.915
BUB1B	SMC4	0.919
BUB1B	HJURP	0.92
BUB1B	CDC45	0.923
BUB1B	KIAA0101	0.944
BUB1B	MELK	0.955
BUB1B	KIF15	0.955
BUB1B	TPX2	0.955
BUB1B	RACGAP1	0.956
BUB1B	CENPA	0.957
BUB1B	PRC1	0.957
BUB1B	CEP55	0.959
BUB1B	MKI67	0.959
BUB1B	NUSAP1	0.968
BUB1B	SPAG5	0.97
BUB1B	PBK	0.973
BUB1B	KIF20A	0.974
BUB1B	CDCA8	0.974
BUB1B	KIF4A	0.975
BUB1B	RRM2	0.978
BUB1B	KIF2C	0.978
BUB1B	PTTG1	0.979
BUB1B	CCNB2	0.983
BUB1B	TOP2A	0.986
BUB1B	NEK2	0.989
BUB1B	UBE2C	0.993
BUB1B	ZWINT	0.994
BUB1B	TTK	0.995
BUB1B	CENPF	0.997
BUB1B	MAD2L1	0.999
BUB1B	PLK1	0.999
BUB1B	CDC20	0.999
BUB1B	CDK1	0.999
C14orf142	OSGEP	0.999
C14orf142	LAGE3	0.999
CA4	CLDN5	0.51
CALML5	NOS3	0.82
CALML5	ITPR1	0.684
CALML5	PRKACA	0.62
CALML5	CAV1	0.804
CAPS	RCC1	0.561
CAV1	NGFR	0.594
CAV1	TIMP1	0.407
CAV1	SERPINE1	0.606
CAV1	VTN	0.407
CAV1	CCND1	0.669
CAV1	EGR1	0.491
CAV1	LIPE	0.493
CAV1	MDM2	0.891
CAV1	VWF	0.429
CAV1	EHD2	0.656
CAV1	KDR	0.993
CAV1	FGF2	0.595
CAV1	IGF1R	0.923
CAV1	TP53	0.567
CAV1	EGFR	0.999
CAV1	GNAQ	0.906
CAV1	PPARG	0.774
CAV1	NOS3	0.999
CAV1	PLIN1	0.969
CAV1	PELP1	0.572
CAV1	IGF1	0.611
CAV1	INSR	0.966
CAV1	SDPR	0.859
CAV1	ITPR1	0.721
CAV1	RPTOR	0.405
CAV1	PLG	0.401
CAV1	LEP	0.548
CAV1	TENC1	0.902
CAV1	LEPR	0.456
CAV1	CIDEC	0.406
CAV1	CXCL12	0.437
CAV1	CD36	0.443
CAV1	GFRA1	0.474
CAV1	SLC16A3	0.479
CAV1	CLDN5	0.554
CAV1	GJB2	0.585
CAV1	IL6	0.595
CAV1	FN1	0.797
CAV1	PLAUR	0.885
CAV1	NOSTRIN	0.956
CAV1	ESR1	0.998
CBL	MDM2	0.529
CBL	ITGAV	0.931
CBL	KDR	0.983
CBL	PPARG	0.433
CBL	ZFP36	0.456
CBL	FN1	0.489
CBL	UBE2S	0.586
CBL	FGF1	0.615
CBL	IL6ST	0.617
CBL	FGF10	0.622
CBL	FGF2	0.658
CBL	IL6	0.705
CBL	UBE2C	0.712
CBL	IGF1R	0.813
CBL	INSR	0.937
CBL	EGFR	0.999
CBL	SORBS1	0.999
CBSL	NOS3	0.607
CBSL	TYMS	0.573
CBSL	CES1	0.475
CBSL	PSAT1	0.542
CBSL	PSPH	0.935
CBSL	JAM2	0.536
CBSL	CLDN5	0.566
CBX2	EGR1	0.657
CBX2	YY1	0.667
CBX2	EED	0.971
CBX2	MCM6	0.409
CBX2	UBE2S	0.915
CBX2	MCM2	0.427
CBX2	TP53	0.712
CBX2	PPARG	0.657
CBX2	CENPF	0.415
CBX2	HIST1H2BK	0.627
CBX2	H2AFX	0.8
CBX2	UBE2C	0.936
CBX2	SUZ12	0.956
CBX2	EZH2	0.971
CCDC167	DDX39A	0.51
CCDC167	POC1A	0.643
CCDC69	SYNPO2	0.483
CCDC69	RMI2	0.605
CCDC69	RMI1	0.613
CCL14	CXCL10	0.542
CCL14	CXCL11	0.496
CCL14	CXCL9	0.516
CCL14	CXCL12	0.511
CCL14	IL6	0.431
CCL14	CXCL2	0.461
CCNA1	TRIP13	0.586
CCNA1	CDC6	0.982
CCNA1	MCM5	0.977
CCNA1	MYBL2	0.948
CCNA1	ORC6	0.919
CCNA1	CCND1	0.928
CCNA1	CDKN1B	0.994
CCNA1	FBXO5	0.641
CCNA1	GMNN	0.591
CCNA1	ORC2	0.973
CCNA1	NCAPH	0.6
CCNA1	CDC25B	0.945
CCNA1	DLGAP5	0.7
CCNA1	KIF20A	0.41
CCNA1	CENPN	0.416
CCNA1	CDC45	0.421
CCNA1	CHTF18	0.423
CCNA1	TOP2A	0.435
CCNA1	SMC2	0.439
CCNA1	GINS4	0.441
CCNA1	RRM2	0.454
CCNA1	EXO1	0.455
CCNA1	NUF2	0.459
CCNA1	CHEK1	0.461
CCNA1	SMC4	0.463
CCNA1	CENPW	0.469
CCNA1	TROAP	0.472
CCNA1	RACGAP1	0.475
CCNA1	CDC7	0.496
CCNA1	PTTG1	0.517
CCNA1	PRR11	0.538
CCNA1	CEP55	0.54
CCNA1	STMN1	0.542
CCNA1	CDKN2A	0.542
CCNA1	TPX2	0.544
CCNA1	HJURP	0.547
CCNA1	PBK	0.552
CCNA1	TCF19	0.554
CCNA1	KIFC1	0.563
CCNA1	CDCA5	0.564
CCNA1	KIF4A	0.568
CCNA1	MELK	0.571
CCNA1	RRM1	0.575
CCNA1	PRC1	0.575
CCNA1	CENPF	0.61
CCNA1	KIAA0101	0.646
CCNA1	NUSAP1	0.65
CCNA1	MKI67	0.658
CCNA1	SPAG5	0.659
CCNA1	ECT2	0.664
CCNA1	HIST1H2BK	0.676
CCNA1	KIF15	0.678
CCNA1	NEK2	0.683
CCNA1	UBE2S	0.684
CCNA1	NDC80	0.688
CCNA1	CDCA8	0.691
CCNA1	CENPE	0.701
CCNA1	TTK	0.703
CCNA1	KIF23	0.727
CCNA1	CDCA3	0.738
CCNA1	ESPL1	0.751
CCNA1	PLK1	0.772
CCNA1	KIF11	0.792
CCNA1	CDC25C	0.831
CCNA1	CCNB2	0.833
CCNA1	CKS2	0.846
CCNA1	CKS1B	0.849
CCNA1	MAD2L1	0.853
CCNA1	CDK6	0.902
CCNA1	ORC3	0.914
CCNA1	UBE2C	0.914
CCNA1	CCNA2	0.931
CCNA1	PKMYT1	0.933
CCNA1	MDM2	0.934
CCNA1	ORC5	0.947
CCNA1	TP53	0.95
CCNA1	CCNE1	0.951
CCNA1	SKP2	0.953
CCNA1	MCM2	0.953
CCNA1	FOXM1	0.954
CCNA1	MCM7	0.962
CCNA1	CCNB1	0.968
CCNA1	CDK4	0.969
CCNA1	RB1	0.969
CCNA1	CDC25A	0.973
CCNA1	CDC20	0.979
CCNA1	E2F1	0.987
CCNA1	MCM4	0.987
CCNA1	MCM6	0.987
CCNA1	CDT1	0.99
CCNA1	CDK2	0.999
CCNA1	CDK1	0.999
CCNA2	TRIP13	0.932
CCNA2	CDC6	0.999
CCNA2	CENPM	0.806
CCNA2	MCM5	0.995
CCNA2	POLE2	0.844
CCNA2	MYBL2	0.977
CCNA2	ORC6	0.962
CCNA2	RNASEH2A	0.59
CCNA2	CCND1	0.816
CCNA2	RAD51AP1	0.865
CCNA2	CDKN1B	0.999
CCNA2	FBXO5	0.985
CCNA2	GMNN	0.957
CCNA2	MSH2	0.471
CCNA2	ORC2	0.979
[truncated: 8,993 more rows]
